# Supplementary material for: Quantitative isoform-profiling of highly diversified recognition molecules
Source: eLife. 2015 May 18;4:e07794. doi: 10.7554/eLife.07794 (PMC4489214; doi:10.7554/eLife.07794)
Supplement: Supplementary file 1. — (A) Complete list of monitored transitions of peptides for neurexin and other proteins used in this study. (B) Complete list of Limits of detection (LOD) and quantification (LOQ) for peptides derived from in vitro expressed neurexin constructs used for absolute quantification of neurexin isoforms in this study. DOI: http://dx.doi.org/10.7554/eLife.07794.017 [file elife07794s001.xlsx]

## Sheet: transition list
Supplemental File 1a: NRX, PSD-95, N-CAD, and GFP precursor- to product-ion transition derived from proteotypic peptide candidates tested in the relative and absolute quantification methodologies
ProteinName	PeptideSequence	Parent ion mass (m/z)	PrecursorCharge	Product ion mass (m/z)	ProductCharge	Transition
NRXs
NRX1-pan	LAIGFSTVQK	532.311	2	950.531	1	y9
NRX1-pan	LAIGFSTVQK	532.311	2	879.493	1	y8
NRX1-pan	LAIGFSTVQK	532.311	2	766.409	1	y7
NRX1-pan	LAIGFSTVQK	532.311	2	709.388	1	y6
NRX1-pan	LAIGFSTVQK	532.311	2	562.32	1	y5
NRX1-pan	LAIGFSTVQK	536.318	2	958.545	1	y9
NRX1-pan	LAIGFSTVQK	536.318	2	887.508	1	y8
NRX1-pan	LAIGFSTVQK	536.318	2	774.424	1	y7
NRX1-pan	LAIGFSTVQK	536.318	2	717.402	1	y6
NRX1-pan	LAIGFSTVQK	536.318	2	570.334	1	y5
NRX1-pan	EPYPGSAEVIR	609.312	2	991.521	1	y9
NRX1-pan	EPYPGSAEVIR	609.312	2	828.457	1	y8
NRX1-pan	EPYPGSAEVIR	609.312	2	731.405	1	y7
NRX1-pan	EPYPGSAEVIR	609.312	2	674.383	1	y6
NRX1-pan	EPYPGSAEVIR	609.312	2	414.732	2	y8
NRX1-pan	EPYPGSAEVIR	614.316	2	1001.53	1	y9
NRX1-pan	EPYPGSAEVIR	614.316	2	838.466	1	y8
NRX1-pan	EPYPGSAEVIR	614.316	2	741.413	1	y7
NRX1-pan	EPYPGSAEVIR	614.316	2	684.391	1	y6
NRX1-pan	EPYPGSAEVIR	614.316	2	419.736	2	y8
NRX1 alpha	YVCDCSGTGYLGR	754.319	2	1245.5	1	y11
NRX1 alpha	YVCDCSGTGYLGR	754.319	2	1085.47	1	y10
NRX1 alpha	YVCDCSGTGYLGR	754.319	2	970.441	1	y9
NRX1 alpha	YVCDCSGTGYLGR	754.319	2	810.41	1	y8
NRX1 alpha	YVCDCSGTGYLGR	754.319	2	723.378	1	y7
NRX1 alpha	YVCDCSGTGYLGR	759.323	2	1255.51	1	y11
NRX1 alpha	YVCDCSGTGYLGR	759.323	2	1095.48	1	y10
NRX1 alpha	YVCDCSGTGYLGR	759.323	2	980.449	1	y9
NRX1 alpha	YVCDCSGTGYLGR	759.323	2	820.419	1	y8
NRX1 alpha	YVCDCSGTGYLGR	759.323	2	733.387	1	y7
NRX1 alpha	AYGILMATTSR	592.311	2	949.514	1	y9
NRX1 alpha	AYGILMATTSR	592.311	2	666.324	1	y6
NRX1 alpha	AYGILMATTSR	592.311	2	535.283	1	y5
NRX1 alpha	AYGILMATTSR	597.315	2	959.522	1	y9
NRX1 alpha	AYGILMATTSR	597.315	2	676.332	1	y6
NRX1 alpha	AYGILMATTSR	597.315	2	545.292	1	y5
NRX1 alpha	SGTISVNTLR	524.293	2	802.478	1	y7
NRX1 alpha	SGTISVNTLR	524.293	2	689.394	1	y6
NRX1 alpha	SGTISVNTLR	524.293	2	602.362	1	y5
NRX1 alpha	SGTISVNTLR	524.293	2	503.294	1	y4
NRX1 alpha	SGTISVNTLR	529.297	2	812.486	1	y7
NRX1 alpha	SGTISVNTLR	529.297	2	699.402	1	y6
NRX1 alpha	SGTISVNTLR	529.297	2	612.37	1	y5
NRX1 alpha	SGTISVNTLR	529.297	2	513.302	1	y4
NRX1 beta	HHSVPIAIYR	398.224	3	732.44	1	y6
NRX1 beta	HHSVPIAIYR	398.224	3	635.388	1	y5
NRX1 beta	HHSVPIAIYR	398.224	3	522.303	1	y4
NRX1 beta	HHSVPIAIYR	398.224	3	451.266	1	y3
NRX1 beta	HHSVPIAIYR	398.224	3	366.724	2	y6
NRX1 beta	HHSVPIAIYR	401.56	3	742.449	1	y6
NRX1 beta	HHSVPIAIYR	401.56	3	645.396	1	y5
NRX1 beta	HHSVPIAIYR	401.56	3	532.312	1	y4
NRX1 beta	HHSVPIAIYR	401.56	3	461.275	1	y3
NRX1 beta	HHSVPIAIYR	401.56	3	371.728	2	y6
NRX1 beta	GGHAGTTYIFSK	619.812	2	987.515	1	y9
NRX1 beta	GGHAGTTYIFSK	619.812	2	916.477	1	y8
NRX1 beta	GGHAGTTYIFSK	619.812	2	745.326	1	b8
NRX1 beta	GGHAGTTYIFSK	619.812	2	858.41	1	b9
NRX1 beta	GGHAGTTYIFSK	623.819	2	995.529	1	y9
NRX1 beta	GGHAGTTYIFSK	623.819	2	924.492	1	y8
NRX1 beta	GGHAGTTYIFSK	623.819	2	745.326	1	b8
NRX1 beta	GGHAGTTYIFSK	623.819	2	858.41	1	b9
NRX1-AS6(+)	GCEVALMK	454.222	2	690.385	1	y6
NRX1-AS6(+)	GCEVALMK	454.222	2	561.343	1	y5
NRX1-AS6(+)	GCEVALMK	454.222	2	462.274	1	y4
NRX1-AS6(+)	GCEVALMK	458.23	2	698.4	1	y6
NRX1-AS6(+)	GCEVALMK	458.23	2	569.357	1	y5
NRX1-AS6(+)	GCEVALMK	458.23	2	470.289	1	y4
NRX1-AS3(+)	LTVNLDCIR	552.298	2	990.504	1	y8
NRX1-AS3(+)	LTVNLDCIR	552.298	2	889.456	1	y7
NRX1-AS3(+)	LTVNLDCIR	552.298	2	790.388	1	y6
NRX1-AS3(+)	LTVNLDCIR	552.298	2	676.345	1	y5
NRX1-AS3(+)	LTVNLDCIR	552.298	2	563.261	1	y4
NRX1-AS3(+)	LTVNLDCIR	557.302	2	1000.51	1	y8
NRX1-AS3(+)	LTVNLDCIR	557.302	2	899.464	1	y7
NRX1-AS3(+)	LTVNLDCIR	557.302	2	800.396	1	y6
NRX1-AS3(+)	LTVNLDCIR	557.302	2	686.353	1	y5
NRX1-AS3(+)	LTVNLDCIR	557.302	2	573.269	1	y4
NRX1-AS4(+)	YPAGNNDNER	575.25	2	986.429	1	y9
NRX1-AS4(+)	YPAGNNDNER	575.25	2	889.376	1	y8
NRX1-AS4(+)	YPAGNNDNER	575.25	2	818.339	1	y7
NRX1-AS4(+)	YPAGNNDNER	575.25	2	493.718	2	y9
NRX1-AS4(+)	YPAGNNDNER	580.254	2	996.437	1	y9
NRX1-AS4(+)	YPAGNNDNER	580.254	2	899.384	1	y8
NRX1-AS4(+)	YPAGNNDNER	580.254	2	828.347	1	y7
NRX1-AS4(+)	YPAGNNDNER	580.254	2	498.722	2	y9
NRX2-pan	VLALAAESDPNVR	677.87	2	1142.58	1	y11
NRX2-pan	VLALAAESDPNVR	677.87	2	1071.54	1	y10
NRX2-pan	VLALAAESDPNVR	677.87	2	958.459	1	y9
NRX2-pan	VLALAAESDPNVR	677.87	2	887.422	1	y8
NRX2-pan	VLALAAESDPNVR	677.87	2	816.385	1	y7
NRX2-pan	VLALAAESDPNVR	677.87	2	485.283	1	y4
NRX2-pan	VLALAAESDPNVR	682.874	2	1152.59	1	y11
NRX2-pan	VLALAAESDPNVR	682.874	2	1081.55	1	y10
NRX2-pan	VLALAAESDPNVR	682.874	2	968.467	1	y9
NRX2-pan	VLALAAESDPNVR	682.874	2	897.43	1	y8
NRX2-pan	VLALAAESDPNVR	682.874	2	826.393	1	y7
NRX2-pan	VLALAAESDPNVR	682.874	2	495.291	1	y4
NRX2-pan	DEGSYQVDQSR	642.279	2	1039.48	1	y9
NRX2-pan	DEGSYQVDQSR	642.279	2	895.427	1	y7
NRX2-pan	DEGSYQVDQSR	642.279	2	732.363	1	y6
NRX2-pan	DEGSYQVDQSR	642.279	2	604.305	1	y5
NRX2-pan	DEGSYQVDQSR	647.283	2	1049.49	1	y9
NRX2-pan	DEGSYQVDQSR	647.283	2	905.435	1	y7
NRX2-pan	DEGSYQVDQSR	647.283	2	742.372	1	y6
NRX2-pan	DEGSYQVDQSR	647.283	2	614.313	1	y5
NRX2-pan	GPPGAVEVIR	497.788	2	840.494	1	y8
NRX2-pan	GPPGAVEVIR	497.788	2	743.441	1	y7
NRX2-pan	GPPGAVEVIR	497.788	2	615.382	1	y5
NRX2-pan	GPPGAVEVIR	497.788	2	469.277	2	y9
NRX2-pan	GPPGAVEVIR	497.788	2	420.751	2	y8
NRX2-pan	GPPGAVEVIR	502.792	2	850.502	1	y8
NRX2-pan	GPPGAVEVIR	502.792	2	753.449	1	y7
NRX2-pan	GPPGAVEVIR	502.792	2	625.391	1	y5
NRX2-pan	GPPGAVEVIR	502.792	2	474.281	2	y9
NRX2-pan	GPPGAVEVIR	502.792	2	425.755	2	y8
NRX2-pan	LAVGFSTHQR	558.301	2	1002.51	1	y9
NRX2-pan	LAVGFSTHQR	558.301	2	931.474	1	y8
NRX2-pan	LAVGFSTHQR	558.301	2	832.406	1	y7
NRX2-pan	LAVGFSTHQR	558.301	2	775.385	1	y6
NRX2-pan	LAVGFSTHQR	558.301	2	628.316	1	y5
NRX2-pan	LAVGFSTHQR	563.306	2	1012.52	1	y9
NRX2-pan	LAVGFSTHQR	563.306	2	941.483	1	y8
NRX2-pan	LAVGFSTHQR	563.306	2	842.414	1	y7
NRX2-pan	LAVGFSTHQR	563.306	2	785.393	1	y6
NRX2-pan	LAVGFSTHQR	563.306	2	638.324	1	y5
NRX2 alpha	GELYIGGLSK	518.787	2	850.503	1	y8
NRX2 alpha	GELYIGGLSK	518.787	2	737.419	1	y7
NRX2 alpha	GELYIGGLSK	518.787	2	574.356	1	y6
NRX2 alpha	GELYIGGLSK	518.787	2	461.272	1	y5
NRX2 alpha	GELYIGGLSK	522.794	2	858.517	1	y8
NRX2 alpha	GELYIGGLSK	522.794	2	745.433	1	y7
NRX2 alpha	GELYIGGLSK	522.794	2	582.37	1	y6
NRX2 alpha	GELYIGGLSK	522.794	2	469.286	1	y5
NRX2 alpha	VNDGEWCHVDFQR	554.576	3	801.4	1	y6
NRX2 alpha	VNDGEWCHVDFQR	554.576	3	781.826	2	y12
NRX2 alpha	VNDGEWCHVDFQR	554.576	3	724.804	2	y11
NRX2 alpha	VNDGEWCHVDFQR	554.576	3	667.291	2	y10
NRX2 alpha	VNDGEWCHVDFQR	557.912	3	811.408	1	y6
NRX2 alpha	VNDGEWCHVDFQR	557.912	3	786.83	2	y12
NRX2 alpha	VNDGEWCHVDFQR	557.912	3	729.808	2	y11
NRX2 alpha	VNDGEWCHVDFQR	557.912	3	672.295	2	y10
NRX2 alpha	LPDLIADALHR	411.903	3	682.363	1	y6
NRX2 alpha	LPDLIADALHR	411.903	3	611.326	1	y5
NRX2 alpha	LPDLIADALHR	411.903	3	560.809	2	y10
NRX2 alpha	LPDLIADALHR	411.903	3	512.283	2	y9
NRX2 alpha	LPDLIADALHR	415.239	3	692.371	1	y6
NRX2 alpha	LPDLIADALHR	415.239	3	621.334	1	y5
NRX2 alpha	LPDLIADALHR	415.239	3	565.813	2	y10
NRX2 alpha	LPDLIADALHR	415.239	3	517.287	2	y9
NRX2 alpha	SADYVNLSLK	555.295	2	1022.55	1	y9
NRX2 alpha	SADYVNLSLK	555.295	2	951.515	1	y8
NRX2 alpha	SADYVNLSLK	555.295	2	836.488	1	y7
NRX2 alpha	SADYVNLSLK	555.295	2	673.424	1	y6
NRX2 alpha	SADYVNLSLK	555.295	2	574.356	1	y5
NRX2 alpha	SADYVNLSLK	559.303	2	1030.57	1	y9
NRX2 alpha	SADYVNLSLK	559.303	2	959.529	1	y8
NRX2 alpha	SADYVNLSLK	559.303	2	844.502	1	y7
NRX2 alpha	SADYVNLSLK	559.303	2	681.439	1	y6
NRX2 alpha	SADYVNLSLK	559.303	2	582.37	1	y5
NRX2 alpha	FVCDCIGTGFLGR	751.35	2	1354.62	1	y12
NRX2 alpha	FVCDCIGTGFLGR	751.35	2	1255.56	1	y11
NRX2 alpha	FVCDCIGTGFLGR	751.35	2	1095.53	1	y10
NRX2 alpha	FVCDCIGTGFLGR	751.35	2	980.498	1	y9
NRX2 alpha	FVCDCIGTGFLGR	751.35	2	820.468	1	y8
NRX2 alpha	FVCDCIGTGFLGR	756.354	2	1364.63	1	y12
NRX2 alpha	FVCDCIGTGFLGR	756.354	2	1265.56	1	y11
NRX2 alpha	FVCDCIGTGFLGR	756.354	2	1105.53	1	y10
NRX2 alpha	FVCDCIGTGFLGR	756.354	2	990.506	1	y9
NRX2 alpha	FVCDCIGTGFLGR	756.354	2	830.476	1	y8
NRX2 alpha	GAAADPLCAPAR	585.29	2	970.477	1	y9
NRX2 alpha	GAAADPLCAPAR	585.29	2	899.44	1	y8
NRX2 alpha	GAAADPLCAPAR	585.29	2	784.413	1	y7
NRX2 alpha	GAAADPLCAPAR	585.29	2	687.361	1	y6
NRX2 alpha	GAAADPLCAPAR	585.29	2	392.71	2	y7
NRX2 alpha	GAAADPLCAPAR	590.294	2	980.486	1	y9
NRX2 alpha	GAAADPLCAPAR	590.294	2	909.449	1	y8
NRX2 alpha	GAAADPLCAPAR	590.294	2	794.422	1	y7
NRX2 alpha	GAAADPLCAPAR	590.294	2	697.369	1	y6
NRX2 alpha	GAAADPLCAPAR	590.294	2	397.714	2	y7
NRX2 beta	HGTVPIAINR	539.312	2	940.557	1	y9
NRX2 beta	HGTVPIAINR	539.312	2	883.536	1	y8
NRX2 beta	HGTVPIAINR	539.312	2	782.488	1	y7
NRX2 beta	HGTVPIAINR	539.312	2	683.42	1	y6
NRX2 beta	HGTVPIAINR	544.316	2	950.566	1	y9
NRX2 beta	HGTVPIAINR	544.316	2	893.544	1	y8
NRX2 beta	HGTVPIAINR	544.316	2	792.497	1	y7
NRX2 beta	HGTVPIAINR	544.316	2	693.428	1	y6
NRX2 beta	SGHAGTTYIFGK	619.812	2	957.504	1	y9
NRX2 beta	SGHAGTTYIFGK	619.812	2	886.467	1	y8
NRX2 beta	SGHAGTTYIFGK	619.812	2	829.445	1	y7
NRX2 beta	SGHAGTTYIFGK	619.812	2	728.398	1	y6
NRX2 beta	SGHAGTTYIFGK	619.812	2	627.35	1	y5
NRX2 beta	SGHAGTTYIFGK	623.819	2	965.518	1	y9
NRX2 beta	SGHAGTTYIFGK	623.819	2	894.481	1	y8
NRX2 beta	SGHAGTTYIFGK	623.819	2	837.46	1	y7
NRX2 beta	SGHAGTTYIFGK	623.819	2	736.412	1	y6
NRX2 beta	SGHAGTTYIFGK	623.819	2	635.364	1	y5
NRX2-AS3(+)	LTVNLDCLR	552.298	2	990.504	1	y8
NRX2-AS3(+)	LTVNLDCLR	552.298	2	889.456	1	y7
NRX2-AS3(+)	LTVNLDCLR	552.298	2	790.388	1	y6
NRX2-AS3(+)	LTVNLDCLR	552.298	2	676.345	1	y5
NRX2-AS3(+)	LTVNLDCLR	552.298	2	563.261	1	y4
NRX2-AS3(+)	LTVNLDCLR	557.302	2	1000.51	1	y8
NRX2-AS3(+)	LTVNLDCLR	557.302	2	899.464	1	y7
NRX2-AS3(+)	LTVNLDCLR	557.302	2	800.396	1	y6
NRX2-AS3(+)	LTVNLDCLR	557.302	2	686.353	1	y5
NRX2-AS3(+)	LTVNLDCLR	557.302	2	573.269	1	y4
NRX2-AS4(+)	YPAGNFDNER	591.762	2	1019.45	1	y9
NRX2-AS4(+)	YPAGNFDNER	591.762	2	922.401	1	y8
NRX2-AS4(+)	YPAGNFDNER	591.762	2	851.364	1	y7
NRX2-AS4(+)	YPAGNFDNER	591.762	2	680.3	1	y5
NRX2-AS4(+)	YPAGNFDNER	591.762	2	510.231	2	y9
NRX2-AS4(+)	YPAGNFDNER	596.766	2	1029.46	1	y9
NRX2-AS4(+)	YPAGNFDNER	596.766	2	932.41	1	y8
NRX2-AS4(+)	YPAGNFDNER	596.766	2	861.372	1	y7
NRX2-AS4(+)	YPAGNFDNER	596.766	2	690.308	1	y5
NRX2-AS4(+)	YPAGNFDNER	596.766	2	515.235	2	y9
NRX3-pan	LAVGFSTTVK	511.798	2	909.504	1	y9
NRX3-pan	LAVGFSTTVK	511.798	2	838.467	1	y8
NRX3-pan	LAVGFSTTVK	511.798	2	739.398	1	y7
NRX3-pan	LAVGFSTTVK	511.798	2	682.377	1	y6
NRX3-pan	LAVGFSTTVK	511.798	2	535.309	1	y5
NRX3-pan	LAVGFSTTVK	515.805	2	917.518	1	y9
NRX3-pan	LAVGFSTTVK	515.805	2	846.481	1	y8
NRX3-pan	LAVGFSTTVK	515.805	2	747.413	1	y7
NRX3-pan	LAVGFSTTVK	515.805	2	690.391	1	y6
NRX3-pan	LAVGFSTTVK	515.805	2	543.323	1	y5
NRX3-pan	LFQGQLSGLYYDGLK	851.446	2	1313.67	1	y12
NRX3-pan	LFQGQLSGLYYDGLK	851.446	2	1128.59	1	y10
NRX3-pan	LFQGQLSGLYYDGLK	851.446	2	1015.51	1	y9
NRX3-pan	LFQGQLSGLYYDGLK	851.446	2	928.477	1	y8
NRX3-pan	LFQGQLSGLYYDGLK	855.453	2	1321.69	1	y12
NRX3-pan	LFQGQLSGLYYDGLK	855.453	2	1136.61	1	y10
NRX3-pan	LFQGQLSGLYYDGLK	855.453	2	1023.52	1	y9
NRX3-pan	LFQGQLSGLYYDGLK	855.453	2	936.492	1	y8
NRX3 alpha	IYGEVVFK	477.768	2	841.445	1	y7
NRX3 alpha	IYGEVVFK	477.768	2	678.382	1	y6
NRX3 alpha	IYGEVVFK	477.768	2	621.361	1	y5
NRX3 alpha	IYGEVVFK	477.768	2	492.318	1	y4
NRX3 alpha	IYGEVVFK	477.768	2	393.25	1	y3
NRX3 alpha	IYGEVVFK	481.775	2	849.46	1	y7
NRX3 alpha	IYGEVVFK	481.775	2	686.396	1	y6
NRX3 alpha	IYGEVVFK	481.775	2	629.375	1	y5
NRX3 alpha	IYGEVVFK	481.775	2	500.332	1	y4
NRX3 alpha	IYGEVVFK	481.775	2	401.264	1	y3
NRX3 alpha	LPDLINDALHR	426.238	3	838.453	1	y7
NRX3 alpha	LPDLINDALHR	426.238	3	725.369	1	y6
NRX3 alpha	LPDLINDALHR	426.238	3	582.312	2	y10
NRX3 alpha	LPDLINDALHR	426.238	3	533.786	2	y9
NRX3 alpha	LPDLINDALHR	429.575	3	848.461	1	y7
NRX3 alpha	LPDLINDALHR	429.575	3	735.377	1	y6
NRX3 alpha	LPDLINDALHR	429.575	3	587.316	2	y10
NRX3 alpha	LPDLINDALHR	429.575	3	538.79	2	y9
NRX3 beta	GGHAGATYIFGK	589.801	2	927.493	1	y9
NRX3 beta	GGHAGATYIFGK	589.801	2	856.456	1	y8
NRX3 beta	GGHAGATYIFGK	593.808	2	935.508	1	y9
NRX3 beta	GGHAGATYIFGK	593.808	2	864.471	1	y8
NRX3 beta	GGHAGATYIFGK	593.808	2	359.217	1	y3
NRX3 beta	GGHAGATYIFGK	593.808	2	252.109	1	b3
NRX3 beta	GGHAGATYIFGK	593.808	2	715.316	1	b8
NRX3 beta	GGHAGATYIFGK	593.808	2	828.4	1	b9
NRX3 beta	SPVSLR	329.698	2	571.356	1	y5
NRX3 beta	SPVSLR	329.698	2	474.303	1	y4
NRX3 beta	SPVSLR	329.698	2	375.235	1	y3
NRX3 beta	SPVSLR	334.702	2	581.364	1	y5
NRX3 beta	SPVSLR	334.702	2	484.312	1	y4
NRX3 beta	SPVSLR	334.702	2	385.243	1	y3
NRX3-AS3(+)	LMVNLDCIR	567.294	2	1020.5	1	y8
NRX3-AS3(+)	LMVNLDCIR	567.294	2	889.456	1	y7
NRX3-AS3(+)	LMVNLDCIR	567.294	2	790.388	1	y6
NRX3-AS3(+)	LMVNLDCIR	567.294	2	448.234	1	y3
NRX3-AS3(+)	LMVNLDCIR	572.298	2	1030.5	1	y8
NRX3-AS3(+)	LMVNLDCIR	572.298	2	899.464	1	y7
NRX3-AS3(+)	LMVNLDCIR	572.298	2	800.396	1	y6
NRX3-AS3(+)	LMVNLDCIR	572.298	2	458.242	1	y3
NRX3-AS4(+)	YNRPVEEWLQEK	530.935	3	703.377	1	y5
NRX3-AS4(+)	YNRPVEEWLQEK	530.935	3	517.298	1	y4
NRX3-AS4(+)	YNRPVEEWLQEK	530.935	3	714.368	2	y11
NRX3-AS4(+)	YNRPVEEWLQEK	530.935	3	657.346	2	y10
NRX3-AS4(+)	YNRPVEEWLQEK	530.935	3	888.421	1	b7
NRX3-AS4(+)	YNRPVEEWLQEK	533.607	3	711.392	1	y5
NRX3-AS4(+)	YNRPVEEWLQEK	533.607	3	525.312	1	y4
NRX3-AS4(+)	YNRPVEEWLQEK	533.607	3	718.375	2	y11
NRX3-AS4(+)	YNRPVEEWLQEK	533.607	3	661.353	2	y10
NRX3-AS4(+)	YNRPVEEWLQEK	533.607	3	888.421	1	b7
NRX3-AS3(+)	PETLYAGQK	503.764	2	909.468	1	y8
NRX3-AS3(+)	PETLYAGQK	503.764	2	780.425	1	y7
NRX3-AS3(+)	PETLYAGQK	507.771	2	917.482	1	y8
NRX3-AS3(+)	PETLYAGQK	507.771	2	788.439	1	y7
NRX3-AS3(+)	PETLYAGQK	507.771	2	687.392	1	y6
NRX3-AS3(+)	PETLYAGQK	507.771	2	574.307	1	y5
NRX3-AS6(+)	GCEVALTK	439.226	2	660.393	1	y6
NRX3-AS6(+)	GCEVALTK	439.226	2	531.35	1	y5
NRX3-AS6(+)	GCEVALTK	439.226	2	432.282	1	y4
NRX3-AS6(+)	GCEVALTK	443.233	2	668.407	1	y6
NRX3-AS6(+)	GCEVALTK	443.233	2	539.364	1	y5
NRX3-AS6(+)	GCEVALTK	443.233	2	440.296	1	y4
PSD-95
PSD-95	NASHEQAAIALK	418.226	3	515.355	1	y5
PSD-95	NASHEQAAIALK	418.226	3	444.318	1	y4
PSD-95	NASHEQAAIALK	418.226	3	331.234	1	y3
PSD-95	NASHEQAAIALK	418.226	3	569.814	2	y11
PSD-95	NASHEQAAIALK	418.226	3	534.296	2	y10
PSD-95	VHSDSETDDIGFIPSK	582.944	3	648.372	1	y6
PSD-95	VHSDSETDDIGFIPSK	582.944	3	591.35	1	y5
PSD-95	VHSDSETDDIGFIPSK	582.944	3	444.282	1	y4
PSD-95	VHSDSETDDIGFIPSK	582.944	3	331.198	1	y3
PSD-95	VHSDSETDDIGFIPSK	582.944	3	546.782	2	y10
PSD-95	ANDDLLSEFPDK	682.322	2	835.42	1	y7
PSD-95	ANDDLLSEFPDK	682.322	2	722.336	1	y6
PSD-95	ANDDLLSEFPDK	682.322	2	635.304	1	y5
PSD-95	ANDDLLSEFPDK	682.322	2	506.261	1	y4
PSD-95	ANDDLLSEFPDK	682.322	2	359.193	1	y3
PSD-95	HC[+57.0]ILDVSANAVR	677.848	2	1057.6	1	y10
PSD-95	HC[+57.0]ILDVSANAVR	677.848	2	944.516	1	y9
PSD-95	HC[+57.0]ILDVSANAVR	677.848	2	831.432	1	y8
PSD-95	HC[+57.0]ILDVSANAVR	677.848	2	716.405	1	y7
PSD-95	HC[+57.0]ILDVSANAVR	677.848	2	617.337	1	y6
PSD-95	DLLGEEDIPR	578.796	2	928.473	2	y8
PSD-95	DLLGEEDIPR	578.796	2	815.389	1	y7
PSD-95	DLLGEEDIPR	578.796	2	629.325	1	y5
PSD-95	DLLGEEDIPR	578.796	2	272.172	1	y2
PSD-95	DLLGEEDIPR	578.796	2	464.74	1	y8
N-CAD
N-CAD	IDPVNGQITTIAVLDR	862.981	2	1300.72	1	y12
N-CAD	IDPVNGQITTIAVLDR	862.981	2	1001.6	1	y9
N-CAD	IDPVNGQITTIAVLDR	862.981	2	888.515	1	y8
N-CAD	IDPVNGQITTIAVLDR	862.981	2	573.335	1	y5
N-CAD	IDPVNGQITTIAVLDR	862.981	2	748.925	2	y14
N-CAD	LNGDFAQLNLK	616.835	2	1005.54	1	y9
N-CAD	LNGDFAQLNLK	616.835	2	833.488	1	y7
N-CAD	LNGDFAQLNLK	616.835	2	686.42	1	y6
N-CAD	LNGDFAQLNLK	616.835	2	487.324	1	y4
N-CAD	LNGDFAQLNLK	616.835	2	374.24	1	y3
N-CAD	SAAPHPGDIGDFINEGLK	613.307	3	820.456	1	y7
N-CAD	SAAPHPGDIGDFINEGLK	613.307	3	673.388	1	y6
N-CAD	SAAPHPGDIGDFINEGLK	613.307	3	560.304	1	y5
N-CAD	SAAPHPGDIGDFINEGLK	613.307	3	840.423	2	y16
N-CAD	SAAPHPGDIGDFINEGLK	613.307	3	804.904	2	y15
GFP
GFP	FEGDTLVNR	525.764	2	774.41	1	y7
GFP	FEGDTLVNR	525.764	2	602.362	1	y5
GFP	FEGDTLVNR	525.764	2	388.23	1	y3
GFP	FEGDTLVNR	525.764	2	289.162	1	y2
GFP	SAMPEGYVQER	633.793	2	977.469	1	y8
GFP	SAMPEGYVQER	633.793	2	751.373	1	y6
GFP	SAMPEGYVQER	633.793	2	554.758	1	y9
GFP	SAMPEGYVQER	633.793	2	489.238	1	y8

## Sheet: LOD_LOQ
Supplemental File 1b: Lower limits of quantifications (LODs) and lower limits of quantifications (LOQs) of the proteotypic peptides selected for absolute quantification. LOD and LOQ measurements were produced in 2 technical and 2 biological replicates, and the average of the 2 biological replicate was here computed.
blank and low method
		NRX alpha-construct - LOD / (fmol/ul)				NRX beta-construct - LOD / (fmol/ul)				NRX alpha-construct - LOQ / (fmol/ul)				NRX beta-construct - LOQ / (fmol/ul)
NRX proteins	Peptide	1st biological replicate	2nd biological replicate	Average		1st biological replicate	2nd biological replicate	Average		1st biological replicate	2nd biological replicate	Average		1st biological replicate	2nd biological replicate	Average
PAN-NRX1	LAIGFSTVQK	3.627	1.585	2.606		0.468	0.497	0.4825		10.881	4.754	7.8175		1.405	1.49	1.4475
PAN-NRX1	GGGQITYK	0.724	0.627	0.6755		0.378	0.488	0.433		2.171	1.881	2.026		1.134	1.464	1.299
NRX1-beta	HHSVPIAIYR					0.195	0.156	0.1755						0.584	0.469	0.5265
NRX1-alpha	ITTQITAGAR	0.051	0.158	0.1045						0.153	0.474	0.3135
NRX1-alpha	SDLYIGGVAK	0.077	0.202	0.1395						0.232	0.606	0.419
PAN-NRX2	VLALAAESDPNVR	0.26	0.07	0.165		0.134	0.092	0.113		0.78	0.21	0.495		0.401	0.277	0.339
PAN-NRX2	LAVGFSTHQR	1.345	0.956	1.1505		0.772	2.508	1.64		4.035	2.867	3.451		2.316	7.524	4.92
NRX2-beta	HGTVPIAINR					0.342	1.624	0.983						1.025	4.873	2.949
NRX2-beta	SGHAGTTYIFGK					*	0.547	0.547						*	1.641	1.641
NRX2-alpha	GELYIGGLSK	0.509	0.33	0.4195						1.526	0.989	1.2575
NRX2-alpha	DPGNVHTLK	0.17	0.17	0.17						0.51	0.509	0.5095
PAN-NRX3	LAVGFSTTVK	0.14	0.222	0.181		0.156	1.809	0.9825		0.421	0.667	0.544		0.467	5.428	2.9475
PAN-NRX3	LFQGQLSGLYYDGLK	0.387	0.293	0.34		0.333	0.34	0.3365		1.161	0.88	1.0205		0.999	1.02	1.0095
NRX3-alpha	LPDLINDALHR	0.727	0.586	0.6565						2.181	1.759	1.97
NRX3-beta	HHSVPISIYR					0.374	0.388	0.381						1.123	1.163	1.143
NRX3-beta	SPVSLR					0.137	0.118	0.1275						0.412	0.354	0.383
non-NRX proteins
PSD-95	HCILDVSANAVR	*	1.187	1.187						*	3.562	3.562
PSD-95	NASHEQAAIALK	1.131	0.112	0.6215						3.392	0.337	1.8645
PSD-95	VHSDSETDDIGFIPSK	0.604	1.043	0.8235						1.812	3.13	2.471
N-CAD	IDPVNGQITTIAVLDR	0.275	0.913	0.594						0.826	2.74	1.783
N-CAD	SAAPHPGDIGDFINEGLK	0.26	0.214	0.237						0.78	0.643	0.7115
* = the quality of the spectra for this peptide were of poor quality, we discarded the measurements
